# Supplementary material for: ZFP36 ring finger protein like 1 significantly suppresses human coronavirus OC43 replication
Source: PeerJ. 2023 Feb 20;11:e14776. doi: 10.7717/peerj.14776 (PMC9948753; doi:10.7717/peerj.14776)
Supplement: Supplemental Information 1 — Wild type, ZFP36L1 overexpressed or ZFP36L1 knockdown HCT-8 cells were infected with HCoV-OC43 with 0.1 MOI. Supernatant from these cells was collected at 24 h, 48 h, 72 h, and 96 h p.i. and analyzed for virus titer [file peerj-11-14776-s001.xlsx]

## Sheet: Sheet1
		Virus titer in Log 10 (replicated in 5 wells each time)											Average
																								T test
	Log		Wild Type HCT-8 cells			ZFP36L1 Overexpressed Cells			ZFP36L1 knockdown cells									Error					Test wt vs oe	Test wt vsKO	t TEST OE VS KO
														Wild type HCT-8 cells	ZFP36L1 overexpressed cells	ZFP36L1 Knockdown HCT-8 cells			Wt	OE	KO		#DIV/0!	#DIV/0!	#DIV/0!
		24 hours	0	0	0	0	0	0	0	0	0		24 hours	0	0	0		24 hours	0	0	0		#DIV/0!	2.82899e-13	2.82899e-13
		48 hours	0	0	0	0	0	0	2.864	2.86	2.86		48 hours	0	0	2.86133		48 hours	0	0	0.00163299	0.002	0.187805	0.157927	0.125075
		72 hours	4.198	4.198	3.863	0	3.864	2.86	4.447	4.948	4.176		72 hours	4.08633	2.24133	4.52367		72 hours	0.111667	1.15754	0.22613		0.000242492	0.00441814	1.50614e-09
		96 hours	5.531	5.322	5.25	4.322	4.322	4.322	5.845	5.865	5.861		96 hours	5.36767	4.322	5.857		96 hours	0.103209	0	0.0061101
																		Std Deviation
																			Wt	OE	KO
																		24 hours	0	0	0
																		48 hours	0	0	0.0023094
																		72 hours	0.193412	2.00492	0.391669
																		96 hours	0.14596	0	0.010583
